# Supplementary material for: Assessment of the Biocompatibility Ability and Differentiation Capacity of Mesenchymal Stem Cells on Biopolymer/Gold Nanocomposites
Source: Int J Mol Sci. 2024 Jun 30;25(13):7241. doi: 10.3390/ijms25137241 (PMC11242884; doi:10.3390/ijms25137241)
Supplement: Supplementary file 1 [file ijms-25-07241-s001.zip]

Archive with 1 entries (1 files):
- ijms-3023674-supplementary.pdf
